# Supplementary material for: Integrating Individual Factors to Construct Recognition Models of Consumer Fraud Victimization
Source: Int J Environ Res Public Health. 2022 Jan 1;19(1):461. doi: 10.3390/ijerph19010461 (PMC8744553; doi:10.3390/ijerph19010461)
Supplement: Supplementary file 1 [file ijerph-19-00461-s001.zip]

Archive with 1 entries (1 files):
- ijerph-1498352-supplementary.pdf
